# Supplementary material for: Dermoscopic Interface Features in Melanoma–Seborrheic Keratosis Collision Tumors: A Scoping Review with an Illustrative Case Report on Wood’s Lamp Dermoscopy
Source: Diagnostics (Basel). 2026 Apr 20;16(8):1226. doi: 10.3390/diagnostics16081226 (PMC13114341; doi:10.3390/diagnostics16081226)
Supplement: Supplementary file 1 [file diagnostics-16-01226-s001.zip]

Archive with 2 entries (2 files):
- Checklist S1.pdf
- Table S1 quality appraisal.pdf
